# Supplementary material for: Behaviour Change Techniques Used in Mediterranean Diet Interventions for Older Adults: A Systematic Scoping Review
Source: Nutrients. 2023 Feb 27;15(5):1189. doi: 10.3390/nu15051189 (PMC10005068; doi:10.3390/nu15051189)
Supplement: Supplementary file 1 [file nutrients-15-01189-s001.zip]

Archive with 3 entries (3 files):
- Nutrients_Table S1_PRISMA ScR checklist.pdf
- Nutrients_Table S2_Study characteristics.pdf
- Nutrients_Table S3_BCT definitions.pdf
